# Supplementary material for: Oculomotor Nerve Palsy—Etiologies, Symptoms and Diagnosis: A Systematic Review with Meta-Analysis
Source: Diagnostics (Basel). 2026 May 6;16(9):1401. doi: 10.3390/diagnostics16091401 (PMC13164285; doi:10.3390/diagnostics16091401)
Supplement: Supplementary file 1 [file diagnostics-16-01401-s001.zip]

Archive with 1 entries (1 files):
- diagnostics-4255733-supplementary.pdf
